# Supplementary material for: Genetic Mapping and Identification of the Candidate Genes for Mottled Rind in Cucumis melo L
Source: Front Plant Sci. 2021 Nov 15;12:769989. doi: 10.3389/fpls.2021.769989 (PMC8634580; doi:10.3389/fpls.2021.769989)
Supplement: Supplementary file 2 [file Data_Sheet_2.xlsx]

## Sheet: Supplementary Table 1
Supplementary Table 1. Primer sequences and genetic information for KASP markers developed in this study.
Marker	Chromosome	Location	Reference basea	SC base	MG base	Primer discription	Primer squence (5’ to 3’)
CmAPRP2	chr04	526653	G	G	T	Primer allele FAM	GTTTATTAGGTGGACTGGACCCCAG
						Primer allele HEX	GTTTATTAGGTGGACTGGACCCCAT
						Primer common	GGAAGGAATTGCATGATCTATCCCTAACTG
CmSNP2	chr02	24527665	G	T	G	Primer allele FAM	CCACTTGAGTCGGTGTTCT
						Primer allele HEX	CCACTTGAGTCGGTGTTCG
						Primer common	AAGGGGATTGGAGAAGCATTTC
CmSNP5	chr02	24761197	T	C	T	Primer allele FAM	AGGTAACAAGGCCGTGGAGCTATTC
						Primer allele HEX	AGGTAACAAGGCCGTGGAGCTATTT
						Primer common	GCCTGAAGAACTCCTAGAAAAGTGAACCGA
CmSNP7	chr02	25013622	T	A	T	Primer allele FAM	CTGAAGGTAAAGCCGTATCCA
						Primer allele HEX	CTGAAGGTAAAGCCGTATCCT
						Primer common	GAACCGCTCTTAGTTGATGGGCTCA
CmSNP9	chr02	25285047	C	T	C	Primer allele FAM	CAAAATGTGTCACGAACGGCCAT
						Primer allele HEX	CAAAATGTGTCACGAACGGCCAC
						Primer common	GGTATGAAGAAATGATTGAGAAG
CmSNP11	chr02	25492989	A	A	G	Primer allele FAM	GGTATACTCCTTTTTTCTTCCC
						Primer allele HEX	GGTATACTCCTTTTTTCTTCCT
						Primer common	TACGAGTACGTGAACACATTTA
CmSNP13	chr02	25679826	C	C	A	Primer allele FAM	GCCACAAGCAATAAGAAAACATAAC
						Primer allele HEX	GCCACAAGCAATAAGAAAACATAAA
						Primer common	AGCTACTTGGCTTCTATTGAAT
CmSNP15	chr02	25860787	A	A	T	Primer allele FAM	TCCAGGGGTTCTGAATGTCGTTTCA
						Primer allele HEX	TCCAGGGGTTCTGAATGTCGTTTCT
						Primer common	CATATGGCTAGCAAGAGCAGCA
CmSNP19	chr02	26224525	G	G	A	Primer allele FAM	TCAGCGGCCTCAAATGAAG
						Primer allele HEX	TCAGCGGCCTCAAATGAAA
						Primer common	ATGTAAGACGTATCCTGATAAT
CmSNP21	chr02	26440334	C	C	G	Primer allele FAM	ATTCACTCGTTCATATGCC
						Primer allele HEX	ATTCACTCGTTCATATGCG
						Primer common	ATGGGAAAACTTTTAACATCCT
CmSNP22	chr02	26622993	C	C	T	Primer allele FAM	GATGAGGATGCTAACAATGCCGA
						Primer allele HEX	GATGAGGATGCTAACAATGCCGG
						Primer common	CCACGATATTGTTGGCGTCCTCA
CmSNP27	chr02	25763346	C	C	T	Primer allele FAM	GGTCAAGCTTTCAAAGTAC
						Primer allele HEX	GGTCAAGCTTTCAAAGTAT
						Primer common	TAGTCAATCCAAAACTCTGAGT
CmSNP29	chr02	25911400	A	A	G	Primer allele FAM	GTTCATGAAAGTCGAATCA
						Primer allele HEX	GTTCATGAAAGTCGAATCG
						Primer common	TTCTGAAAGCTTGATCATCTTC
CmSNP30	chr02	26037679	A	A	G	Primer allele FAM	AGACCTAGGCTTTCCTTCC
						Primer allele HEX	AGACCTAGGCTTTCCTTCT
						Primer common	TCGTAATTGAAAGAAGAAAGCC
CmSNP18	chr02	26141120	C	C	T	Primer allele FAM	GGCTCGAGGATGTTGTAACTGTAAC
						Primer allele HEX	GGCTCGAGGATGTTGTAACTGTAAT
						Primer common	AATGTCTATTTCTTTTCTTGCA
CmSNP34	chr02	26166606	T	T	A	Primer allele FAM	CGTTGTTGACGTGACATTTTT
						Primer allele HEX	CGTTGTTGACGTGACATTTTA
						Primer common	TATTTGGACGAGAACAATT
CmSNP35	chr02	26181753	A	A	G	Primer allele FAM	CTGAGGTTTTGAATTCCATA
						Primer allele HEX	CTGAGGTTTTGAATTCCATG
						Primer common	GCCGATGGATTAGAAGACC
CmSNP36	chr02	26205077	T	T	C	Primer allele FAM	GTTGTTAAAAGCTGCTATATAT
						Primer allele HEX	GTTGTTAAAAGCTGCTATATAC
						Primer common	GCTCTCATATCAATAGCAGAG
CmSNP37	chr02	26347188	A	A	C	Primer allele FAM	GGAAGAGTTGAAGTAGAAGTATA
						Primer allele HEX	GGAAGAGTTGAAGTAGAAGTATC
						Primer common	TATCTATCAGGCAACCAAAGCA
a Reference base is from the melonomics website (v 4.0) at https://www.melonomics.net/.

## Sheet: Supplementary Table 2
Supplementary Table 2. The primer sequence for qRT-PCR and cloning of the candidate gene in this study.
Primer name	Forward primer (5'-3')	Reverse primer (5'-3')
MELO3C026284qPCR	TTCCGTTACAGTTACAACATCC	TGAAGGCTGATATTCTCACAAG
MELO3C026283qPCR	ACACTTGGCAGAGGTAATGGT	CACAGATGAAGCAACGGACTC
MELO3C026282qPCR	TCTCCGATTCCGATGACTCTC	ATTCCTGACGCCAGTTAATAGC
MELO3C026279qPCR	GGACCTGAGTTGCTGACGAT	GCTACCACGCTGAGTTGCTA
ActinqPCR-MELO3C008032	ATTCTTGCATCTCTAAGTACCTTCC	CCAACTAAAGGGAAATAACTCACC
MELO3C026282cDNA	ATGGCGGTCCGTCTAAGCCT	TCAGTCTTTAAAGATGGCCG

## Sheet: Supplementary Table 3
Supplementary Table 3. Chroloplast number and size in the rind cells.
	Chloroplast number	Chloroplast size
	number per cell	diameter (μm)
spotted SC	37.70 ± 9.60a	5.54 ± 1.62a
non-spotted SC	21.60 ± 5.43b	5.73 ± 1.06a
MG	16.20 ± 6.46b	3.19 ± 1.26b
All values are expressed as mean ± SD. Means that do not share the letters are significantly different (Duncan's multiple range test, p < 0.05).

## Sheet: Supplementary Table 4
Supplementary Table 4. Segregation ratio of mottled rind in the BC1 populations
Crosses	Generation	Dark green mottled	Dark green non-mottled	Expected ratio	Chi-square	Pa
HPG	P1	10	0
MR-5	P2	0	10
HPG × MR-5	F1	25	0
(HPG × MG-5) × MR-5	BC1	118	110	1: 1	0.281	0.596
aSegregation ratios are statistically consistent with the expected ratios (χ2 test, P < 0.05).

## Sheet: Supplementary Table 5
Supplementary Table 5. The relationship between the phenotype and genotype of CmAPRR2.
Immature rind color	Rind pattern	Number	Genotype of CmAPRR2
			M	B	P
Dark green	Mottled	318	94	224	0
	Non-mottled	102	28	74	0
Light green	Mottled	0	0	0	0
	Non-mottled	133	0	0	133
M = maternal genotype; P = paternal genotype; B = biparental genotype.

## Sheet: Supplementary Table 6
Supplementary Table 6. Polymorphisms and putative annotations of melon loci in the genomic region associated with CmMt2.
Locia	Annotation	Polymorphism(s)b
MELO3C026284	Embryo defective 2759 protein, putative	I9V
MELO3C026283	Protein MODIFIER OF SNC1 1	S239T, K475R, M820T, S937N, V1065A, F1282S, A1287V, Amino acids 1452 deleted in MG
MELO3C026282	Sec14p-like phosphatidylinositol transfer family protein	E85D, R98H
MELO3C026281	Carboxyl-terminal peptidase, putative (DUF239)	None
MELO3C026280	JmjC domain-containing protein 4	None
MELO3C026279	cell division cycle protein 48 homolog	I461M
a Locus names are from the melonomics website (v 4.0) at https://www.melonomics.net/.
b Polymorphisms between SC (CmMt2/CmMt2) and MG (Cmmt2/Cmmt2).
